# Supplementary material for: High SGO2 predicted poor prognosis and high therapeutic value of lung adenocarcinoma and promoted cell proliferation, migration, invasion, and epithelial-to-mesenchymal transformation
Source: J Cancer. 2023 Jul 24;14(12):2301–14. doi: 10.7150/jca.86285 (PMC10414046; doi:10.7150/jca.86285)
Supplement: Supplementary file 1 — Supplementary tables. [file jcav14p2301s1.xlsx]

## Sheet: Table S1A
Table S1A. Survival analysis of differentially expressed genes
gene	p.value	HR	lower_95	upper_95
AARSD1	0.028	1.503	1.044	2.164
ABCA12	0.048	0.697	0.488	0.997
ABCC11	0.036	0.683	0.478	0.976
ABCC12	0.013	1.586	1.102	2.284
ABCC2	0.011	0.627	0.437	0.898
AC010980.1	0.002	0.563	0.392	0.807
AC068580.4	0.018	1.568	1.082	2.272
AC138969.1	0.045	1.462	1.009	2.118
ADAM32	0.043	0.69	0.482	0.989
ADGRF4	0.001	0.552	0.384	0.795
ADH1C	0.003	1.745	1.204	2.529
ADM2	0.035	1.488	1.028	2.153
ADRA2A	0.045	1.455	1.009	2.099
AGMAT	0.01	0.624	0.435	0.894
AL353588.1	0.048	1.444	1.003	2.078
ALDOA	0.013	0.63	0.438	0.906
ALG3	0.003	0.577	0.401	0.83
ALPI	0.037	0.656	0.441	0.974
AMBP	0.019	1.54	1.073	2.209
ANGPTL4	0.003	0.571	0.394	0.827
ANLN	0	0.462	0.32	0.668
ANO9	0.01	1.629	1.121	2.366
ANP32E	0.014	0.637	0.444	0.914
ANXA13	0.014	0.638	0.446	0.914
APCDD1L	0.017	0.641	0.445	0.923
APOB	0.011	0.629	0.439	0.9
ARHGAP11A	0	0.51	0.354	0.735
ARHGEF39	0.005	0.591	0.41	0.853
ARL14	0.002	0.568	0.396	0.812
ARNTL2	0.007	0.608	0.424	0.872
ASAH2B	0.015	0.637	0.443	0.916
ASF1B	0.006	0.6	0.416	0.867
ASPM	0.022	0.657	0.459	0.941
ATAD2	0	0.522	0.364	0.751
ATAT1	0.023	1.526	1.061	2.196
ATP8B3	0.003	0.571	0.397	0.822
AUNIP	0.003	0.572	0.394	0.829
AURKB	0.013	0.63	0.438	0.906
AZIN2	0.001	1.934	1.33	2.813
BEND6	0.003	0.579	0.402	0.834
BEST3	0.008	0.612	0.427	0.878
BIRC5	0.004	0.584	0.404	0.845
BLM	0.021	0.657	0.459	0.939
BOP1	0.001	0.539	0.374	0.777
BORA	0.001	0.536	0.373	0.77
BPIFB2	0.022	1.522	1.063	2.18
BRCA1	0.039	0.685	0.478	0.98
BRCA2	0.008	0.614	0.429	0.878
BRDT	0.04	1.457	1.017	2.088
BRIP1	0.04	0.687	0.48	0.984
BUB1	0.001	0.537	0.372	0.775
BUB1B	0.001	0.531	0.369	0.765
BZW2	0.005	0.59	0.409	0.85
C10orf71	0.029	1.5	1.042	2.159
C11orf86	0.001	0.533	0.369	0.769
C14orf39	0.014	1.583	1.096	2.287
C16orf74	0.003	0.569	0.392	0.824
C1QL4	0.032	0.67	0.466	0.965
C1QTNF3-AMACR	0.001	1.867	1.288	2.707
C1QTNF6	0	0.46	0.318	0.667
C5orf34	0.017	0.639	0.443	0.922
CA9	0.028	0.669	0.467	0.958
CALHM3	0.003	0.578	0.402	0.831
CAMK2N2	0.002	0.565	0.392	0.816
CAPN13	0.04	1.462	1.017	2.101
CARMIL3	0.021	1.534	1.066	2.206
CASP14	0.032	0.676	0.473	0.967
CBX3	0.011	0.624	0.434	0.897
CCDC137	0.016	0.643	0.448	0.922
CCDC154	0.004	1.717	1.183	2.493
CCL20	0.014	0.638	0.445	0.914
CCNA2	0	0.492	0.339	0.713
CCNB1	0.001	0.537	0.371	0.776
CCNB2	0.002	0.555	0.385	0.799
CCNE1	0.001	0.543	0.376	0.785
CCT3	0.022	0.651	0.452	0.939
CCT5	0.001	0.551	0.382	0.796
CCT6A	0	0.463	0.318	0.673
CD19	0.013	1.582	1.1	2.276
CD70	0.014	0.638	0.445	0.915
CDA	0.004	0.582	0.402	0.842
CDC20	0.005	0.592	0.409	0.856
CDC25A	0.019	0.645	0.448	0.929
CDC25C	0	0.491	0.338	0.714
CDC45	0.014	0.633	0.439	0.913
CDC6	0.016	0.64	0.446	0.92
CDC7	0.034	0.679	0.475	0.972
CDCA2	0.002	0.566	0.393	0.817
CDCA3	0	0.497	0.342	0.722
CDCA4	0.039	0.676	0.466	0.98
CDCA5	0.013	0.63	0.437	0.907
CDCA8	0.009	0.614	0.426	0.886
CDCP1	0.018	0.649	0.454	0.928
CDH18	0.032	0.676	0.472	0.967
CDH20	0.042	1.452	1.014	2.081
CDHR2	0.013	0.637	0.445	0.911
CDK1	0.001	0.546	0.376	0.792
CDK5R1	0.001	0.556	0.388	0.797
CDK5RAP3	0.016	1.589	1.092	2.313
CDKN3	0.004	0.58	0.399	0.841
CDT1	0.007	0.598	0.412	0.87
CENPA	0.031	0.667	0.461	0.963
CENPE	0.006	0.606	0.422	0.869
CENPF	0.023	0.659	0.46	0.944
CENPH	0.004	0.588	0.409	0.845
CENPK	0.001	0.544	0.379	0.782
CENPM	0.002	0.555	0.381	0.807
CENPN	0.002	0.566	0.392	0.816
CENPO	0.016	0.643	0.449	0.921
CENPU	0.012	0.63	0.439	0.905
CENPW	0.004	0.579	0.397	0.844
CEP55	0.012	0.629	0.437	0.904
CHAD	0.009	1.625	1.126	2.344
CHEK1	0.012	0.628	0.436	0.903
CHPF	0.019	0.648	0.45	0.932
CHRDL2	0.044	1.452	1.011	2.087
CIDEC	0.003	0.576	0.401	0.826
CIP2A	0.018	0.647	0.452	0.927
CKAP2	0.002	0.56	0.39	0.804
CKAP2L	0.001	0.553	0.384	0.797
CKAP4	0.001	0.536	0.373	0.77
CKS1B	0.012	0.628	0.437	0.902
CLCA1	0	2.205	1.443	3.368
CLCN1	0.005	0.59	0.41	0.85
CLCNKA	0.021	1.545	1.068	2.236
CLEC17A	0.024	1.52	1.056	2.186
CLIC6	0.01	1.607	1.12	2.305
CLSPN	0.024	0.662	0.462	0.948
CMTM1	0.028	0.67	0.469	0.957
CNGA3	0.012	1.6	1.11	2.306
CNNM1	0	0.506	0.351	0.731
COA6	0.016	0.634	0.438	0.918
COL11A1	0.01	0.621	0.431	0.894
COL22A1	0.021	0.653	0.455	0.937
CRCT1	0.03	0.65	0.441	0.959
CREG2	0.012	0.631	0.44	0.905
CRYGN	0.031	1.489	1.037	2.137
CRYM	0.04	1.458	1.017	2.09
CTSV	0.04	0.685	0.477	0.983
CYP2D6	0.031	1.489	1.036	2.141
DARS2	0.049	0.698	0.488	0.999
DCBLD2	0.039	0.685	0.479	0.98
DDIT4	0.001	0.553	0.385	0.792
DEFB1	0.023	0.657	0.458	0.943
DEPDC1	0	0.487	0.336	0.706
DEPDC1B	0	0.513	0.353	0.746
DHRS2	0.018	0.646	0.45	0.927
DIO1	0.012	1.588	1.106	2.279
DKK1	0	0.449	0.31	0.651
DLGAP5	0	0.512	0.354	0.738
DLX1	0.023	0.661	0.462	0.945
DLX2	0.006	0.599	0.416	0.861
DONSON	0.024	0.66	0.46	0.948
DPEP1	0.028	0.665	0.463	0.957
DPY19L1	0.003	0.576	0.401	0.827
DRP2	0.005	0.591	0.41	0.85
DSCC1	0.001	0.519	0.358	0.754
DSG2	0.006	0.601	0.418	0.863
DSG3	0.034	0.68	0.475	0.972
DTL	0.009	0.618	0.431	0.886
DTYMK	0.021	0.646	0.446	0.937
DUSP9	0.031	0.672	0.468	0.965
E2F7	0.009	0.618	0.432	0.885
ECT2	0.005	0.598	0.417	0.857
EEF1AKMT4	0.037	0.678	0.471	0.976
EGLN3	0.001	0.552	0.384	0.795
ELAPOR1	0.024	1.519	1.056	2.186
ELOVL6	0.029	0.669	0.467	0.959
EMC9	0.019	0.643	0.444	0.93
EN1	0.011	0.626	0.436	0.898
ENO1	0.003	0.572	0.397	0.825
ENTPD8	0.012	1.595	1.11	2.292
EPN3	0.024	0.661	0.461	0.947
ERCC6L	0.027	0.666	0.465	0.955
EREG	0	0.517	0.358	0.747
ERO1A	0.001	0.535	0.373	0.769
ERO1B	0.004	1.706	1.185	2.455
ESCO2	0.006	0.599	0.416	0.862
ESPL1	0.003	0.571	0.396	0.822
ESX1	0.002	0.503	0.325	0.779
EXO1	0.002	0.563	0.391	0.812
F2	0.017	0.643	0.448	0.923
F2RL1	0.024	0.661	0.462	0.947
FAM111B	0.003	0.569	0.395	0.82
FAM131C	0.011	0.623	0.433	0.897
FAM136A	0.023	0.652	0.451	0.943
FAM166A	0.016	1.576	1.087	2.285
FAM169A	0.01	0.623	0.435	0.893
FAM177B	0.013	0.636	0.444	0.911
FAM227A	0.031	1.499	1.038	2.164
FAM72A	0.022	0.656	0.458	0.941
FAM72B	0.007	0.609	0.424	0.876
FAM72C	0.012	0.627	0.436	0.902
FAM72D	0.017	0.64	0.444	0.922
FAM83A	0.006	0.599	0.416	0.863
FAM83B	0.022	0.656	0.457	0.941
FAM83D	0.001	0.55	0.381	0.794
FANCI	0.024	0.661	0.461	0.948
FAT1	0.038	0.684	0.478	0.979
FCAMR	0.007	1.642	1.144	2.357
FCRL2	0.047	1.44	1.004	2.065
FCRL4	0.025	1.515	1.053	2.178
FDX2	0.005	1.711	1.181	2.478
FEN1	0.049	0.694	0.483	0.998
FERMT1	0.017	0.648	0.453	0.926
FETUB	0.016	0.642	0.447	0.921
FGB	0.013	0.632	0.44	0.909
FGF5	0.006	0.596	0.413	0.859
FHL2	0.008	0.613	0.426	0.882
FIGNL1	0.007	0.611	0.427	0.874
FKBP4	0.002	0.563	0.392	0.809
FOXD1	0.02	0.648	0.449	0.934
FOXE1	0.033	0.674	0.469	0.97
FOXG1	0.004	0.589	0.411	0.843
FOXM1	0.002	0.564	0.391	0.813
FSIP2	0.021	0.655	0.457	0.939
FTHL17	0.027	1.738	1.066	2.832
FZD3	0.023	1.523	1.06	2.188
GAL	0.001	0.547	0.379	0.79
GAP43	0.033	0.673	0.467	0.968
GAPDH	0	0.506	0.351	0.729
GARS1	0.016	0.638	0.443	0.918
GBX2	0.014	0.631	0.437	0.909
GFRA3	0.033	1.476	1.031	2.113
GGH	0.016	0.64	0.445	0.919
GINS1	0.019	0.649	0.452	0.932
GINS4	0.014	0.639	0.447	0.914
GJA10	0.028	0.643	0.434	0.953
GJB2	0.004	0.578	0.401	0.835
GJB3	0	0.487	0.337	0.704
GJB5	0.012	0.629	0.438	0.903
GJB6	0.003	0.577	0.401	0.831
GLS2	0.047	1.446	1.004	2.082
GNG4	0.016	0.641	0.447	0.919
GNPNAT1	0.001	0.539	0.374	0.776
GNRH2	0.042	1.46	1.015	2.102
GOLGA6L2	0.021	0.619	0.413	0.929
GPC6	0.005	0.594	0.412	0.854
GPI	0.042	0.69	0.482	0.987
GPR37	0.004	0.586	0.408	0.841
GPR87	0.002	0.562	0.39	0.81
GPRIN1	0.003	0.571	0.396	0.824
GPSM2	0.021	0.656	0.459	0.938
GPT	0.026	1.508	1.051	2.163
GPX8	0.001	0.529	0.367	0.762
GREB1L	0.024	0.658	0.457	0.947
GRIP1	0.003	0.583	0.407	0.835
GSDMB	0.04	1.468	1.017	2.118
GSTA5	0.017	1.558	1.083	2.242
GTF2H4	0.013	1.586	1.103	2.279
GTSE1	0.002	0.555	0.383	0.803
H1-4	0.018	0.648	0.453	0.927
H2AX	0	0.478	0.33	0.693
H2BC17	0.001	0.549	0.38	0.791
H3C2	0.018	0.645	0.448	0.927
HASPIN	0.006	0.602	0.42	0.863
HCN2	0	0.52	0.361	0.75
HDGF	0.008	0.611	0.426	0.877
HELLS	0.039	0.686	0.479	0.982
HES7	0.045	0.689	0.479	0.992
HHIPL2	0.037	0.678	0.471	0.976
HILPDA	0.038	0.681	0.474	0.978
HJURP	0.002	0.561	0.389	0.809
HMGA1	0.003	0.568	0.393	0.822
HMMR	0.001	0.535	0.368	0.776
HOXA13	0.024	0.66	0.459	0.948
HOXB6	0.031	0.673	0.469	0.964
HOXB7	0.006	0.603	0.419	0.867
HOXB8	0.027	0.666	0.465	0.954
HOXB9	0.001	0.542	0.376	0.783
HOXD11	0.005	0.594	0.413	0.854
HOXD12	0.019	0.65	0.455	0.93
HPRT1	0.028	0.658	0.453	0.956
HROB	0.017	0.644	0.448	0.924
HSF2BP	0.014	0.633	0.44	0.912
HSPA6	0.038	0.683	0.477	0.978
HSPB9	0.012	1.581	1.104	2.265
HSPD1	0.003	0.575	0.4	0.828
HSPE1	0.029	0.668	0.465	0.96
HTR1D	0.013	0.632	0.44	0.908
HTR4	0.021	1.534	1.066	2.207
IER5L	0.018	0.648	0.452	0.929
IFNE	0.033	0.673	0.468	0.968
IFNL1	0.042	0.686	0.478	0.986
IFNL2	0.007	0.613	0.428	0.877
IFNL3	0.034	0.679	0.474	0.971
IGF2BP3	0.025	0.66	0.459	0.949
IGFBP1	0.003	0.569	0.394	0.822
IGFBP3	0.008	0.613	0.428	0.878
IGFBPL1	0.046	1.44	1.007	2.06
IGLON5	0.023	0.659	0.46	0.944
IGSF9	0.028	0.669	0.467	0.958
IL11	0.015	0.636	0.443	0.914
IL12RB2	0.047	0.695	0.485	0.996
IL17REL	0.002	1.811	1.251	2.622
IL1RL2	0.045	0.693	0.484	0.991
IL20RB	0.043	0.691	0.483	0.988
IL22RA1	0.004	0.587	0.409	0.843
IL23A	0.02	0.653	0.456	0.934
INCENP	0	0.497	0.346	0.715
INHA	0.014	0.636	0.443	0.912
INHBE	0.038	0.684	0.478	0.98
INTS8	0.03	0.672	0.47	0.962
IQGAP3	0.02	0.653	0.455	0.936
ITGB4	0.007	0.611	0.428	0.874
ITM2C	0.042	0.682	0.471	0.987
ITPRID1	0.042	1.462	1.014	2.107
IZUMO4	0.003	1.756	1.208	2.554
KCNF1	0	0.454	0.309	0.667
KCNJ18	0.003	0.576	0.402	0.824
KCNJ4	0.012	0.633	0.443	0.904
KCNV1	0.008	0.609	0.423	0.876
KIAA1549L	0.003	0.576	0.399	0.831
KIF11	0.002	0.563	0.392	0.807
KIF12	0.035	1.478	1.029	2.124
KIF14	0.003	0.579	0.403	0.832
KIF18A	0.002	0.57	0.397	0.819
KIF18B	0.013	0.628	0.436	0.905
KIF20A	0.001	0.537	0.372	0.776
KIF20B	0.023	0.661	0.462	0.945
KIF23	0	0.494	0.341	0.714
KIF2C	0.002	0.548	0.378	0.795
KIF3C	0.029	0.671	0.468	0.96
KIF4A	0.003	0.577	0.401	0.83
KIFC1	0.024	0.66	0.461	0.946
KLK12	0.002	1.753	1.22	2.518
KLK6	0.013	0.631	0.439	0.908
KLK8	0.009	0.614	0.426	0.885
KNL1	0	0.514	0.356	0.741
KNSTRN	0.002	0.562	0.39	0.811
KPNA2	0.01	0.62	0.431	0.89
KREMEN2	0.018	0.644	0.448	0.927
KRT15	0.033	1.486	1.033	2.138
KRT16	0.001	0.525	0.364	0.757
KRT17	0.007	0.608	0.422	0.875
KRT6A	0	0.505	0.349	0.732
KRT6B	0.041	0.688	0.482	0.984
KRT6C	0	0.411	0.282	0.6
KRT78	0.026	0.665	0.464	0.953
KRT81	0.004	0.575	0.396	0.837
KRT9	0.043	0.688	0.479	0.989
KRTAP5-7	0.039	1.466	1.019	2.11
KYNU	0.018	0.646	0.451	0.927
LAD1	0.015	0.638	0.444	0.916
LARGE2	0.028	1.502	1.046	2.158
LBX2	0.031	0.675	0.471	0.965
LCN1	0.036	0.68	0.474	0.976
LDHA	0.001	0.541	0.377	0.776
LINGO2	0.003	0.576	0.401	0.826
LIPK	0	0.465	0.323	0.67
LMNB1	0.019	0.651	0.454	0.932
LMNB2	0.007	0.61	0.426	0.874
LOXL2	0.023	0.655	0.455	0.943
LPGAT1	0.039	0.685	0.478	0.981
LRFN2	0.049	1.437	1.001	2.062
LRFN4	0	0.505	0.349	0.729
LRRC66	0.026	0.666	0.465	0.952
LRRD1	0.033	1.475	1.031	2.111
LY6D	0.046	0.692	0.482	0.993
LY6K	0.001	0.521	0.36	0.754
LYPD3	0.006	0.605	0.421	0.868
MAD2L1	0.001	0.547	0.378	0.792
MC4R	0.007	1.635	1.141	2.341
MCM10	0.014	0.64	0.447	0.915
MCM2	0.001	0.538	0.374	0.772
MCM4	0.002	0.562	0.391	0.807
MCM6	0.003	0.569	0.394	0.821
MCM8	0.033	0.678	0.474	0.97
MDFI	0.012	0.624	0.432	0.901
MELTF	0.02	0.652	0.455	0.935
MEP1A	0.003	1.757	1.214	2.543
MET	0.03	0.672	0.469	0.962
MKI67	0.011	0.627	0.437	0.9
MMP8	0.02	0.652	0.456	0.935
MRPL12	0.006	0.594	0.41	0.86
MRPL15	0.004	0.584	0.404	0.844
MS4A18	0.004	1.711	1.182	2.478
MST1	0.037	1.478	1.024	2.133
MSX2	0.004	0.583	0.404	0.844
MTFP1	0.011	0.625	0.436	0.897
MTFR1	0.025	0.661	0.459	0.95
MTFR2	0	0.489	0.339	0.706
MTHFD2	0.01	0.616	0.426	0.889
MUC5B	0.021	0.654	0.457	0.938
MYBL2	0.047	0.69	0.479	0.996
MYO19	0.027	0.666	0.464	0.954
MYOM3	0.014	0.637	0.444	0.912
NCAPD2	0.026	0.664	0.463	0.951
NCAPG	0.004	0.589	0.41	0.847
NCAPG2	0.004	0.585	0.408	0.839
NCAPH	0.03	0.67	0.466	0.962
NCCRP1	0.04	0.686	0.479	0.983
NDC1	0.02	0.653	0.455	0.936
NDC80	0.013	0.632	0.44	0.909
NDUFA13	0.034	1.494	1.03	2.166
NEIL3	0.013	0.626	0.432	0.907
NEK2	0.005	0.597	0.415	0.858
NFATC4	0.043	1.454	1.012	2.09
NIPAL1	0.035	0.68	0.475	0.972
NKPD1	0.048	0.696	0.486	0.998
NKX2-5	0.011	0.621	0.43	0.898
NLN	0.036	0.68	0.474	0.976
NLRP2	0.005	1.681	1.175	2.406
NMNAT2	0.037	0.683	0.477	0.977
NOX4	0.046	0.692	0.481	0.994
NOX5	0.01	0.616	0.427	0.891
NPAS2	0.002	0.571	0.398	0.82
NPBWR1	0.004	0.583	0.406	0.839
NPM3	0.011	0.622	0.432	0.895
NSUN2	0.022	0.657	0.458	0.942
NT5C1A	0.015	1.573	1.093	2.264
NTSR1	0.006	0.606	0.422	0.869
NUF2	0.018	0.645	0.448	0.928
NUP210L	0.012	1.587	1.105	2.279
NUP62CL	0.003	0.581	0.405	0.833
OAS1	0.026	0.661	0.46	0.952
OAZ3	0.047	1.442	1.005	2.07
OIP5	0	0.477	0.329	0.691
OR10AD1	0.008	1.644	1.137	2.377
ORC1	0.01	0.62	0.432	0.892
P2RX3	0.046	1.446	1.007	2.075
P3H4	0.036	0.68	0.475	0.974
PADI1	0.033	0.677	0.474	0.969
PAICS	0.028	0.668	0.465	0.958
PAK1	0.007	0.61	0.426	0.875
PARPBP	0.001	0.522	0.361	0.755
PATE4	0.016	0.646	0.453	0.922
PAX5	0.027	1.507	1.049	2.167
PAX6	0.042	0.685	0.476	0.986
PBK	0.003	0.573	0.397	0.827
PCDH7	0	0.521	0.362	0.75
PCDHB8	0.031	0.673	0.47	0.965
PCLAF	0.004	0.581	0.402	0.838
PCNA	0.029	0.665	0.461	0.958
PCP4L1	0.011	1.594	1.111	2.286
PCSK1	0.004	0.588	0.409	0.846
PDIA6	0.009	0.617	0.429	0.887
PERCC1	0.016	1.582	1.089	2.298
PERP	0	0.482	0.334	0.696
PFKP	0.004	0.586	0.406	0.846
PHLDA2	0.046	0.695	0.486	0.994
PHOX2A	0.037	1.515	1.025	2.24
PI15	0.025	0.661	0.461	0.949
PIK3R2	0.002	1.82	1.244	2.662
PIMREG	0.002	0.568	0.394	0.82
PITX1	0.048	0.695	0.485	0.996
PKIB	0.002	0.562	0.389	0.813
PKMYT1	0.025	0.658	0.456	0.949
PKP2	0.006	0.603	0.419	0.867
PLEK2	0.002	0.564	0.39	0.814
PLK1	0.001	0.527	0.364	0.762
PLK4	0.034	0.678	0.474	0.971
PMAIP1	0.025	0.661	0.46	0.95
POLE2	0.01	0.625	0.436	0.896
POMK	0.024	0.661	0.462	0.946
POPDC3	0.039	0.684	0.477	0.982
POTEF	0.045	0.695	0.486	0.992
POU5F2	0.016	1.581	1.091	2.293
PPAT	0.023	0.658	0.459	0.943
PPIF	0.001	0.526	0.365	0.759
PPP1R14B	0.043	0.684	0.473	0.989
PPP1R3G	0	0.386	0.266	0.558
PRR11	0.01	0.621	0.432	0.892
PRR5-ARHGAP8	0.022	1.551	1.065	2.258
PRTFDC1	0.021	0.655	0.457	0.939
PSCA	0.036	0.671	0.462	0.975
PSG1	0.011	0.618	0.426	0.896
PSG3	0.007	0.61	0.426	0.872
PSG4	0.013	0.636	0.445	0.908
PSG6	0.014	0.6	0.4	0.9
PSG9	0.007	0.601	0.416	0.868
PSRC1	0.03	0.668	0.463	0.962
PTHLH	0.014	0.635	0.442	0.913
PTPRH	0.01	0.623	0.435	0.891
PTTG1	0.017	0.638	0.441	0.922
RAB5IF	0.011	0.626	0.436	0.899
RACGAP1	0	0.477	0.331	0.687
RAD51	0.005	0.592	0.411	0.853
RAD51AP1	0.031	0.671	0.467	0.965
RAD54B	0.017	0.643	0.447	0.924
RAET1L	0.001	0.519	0.358	0.751
RASGEF1C	0.049	0.695	0.484	0.998
RCC1	0.014	0.629	0.434	0.911
RCCD1	0.045	0.693	0.484	0.991
REXO5	0.026	0.666	0.465	0.952
RFPL4B	0.002	0.556	0.385	0.803
RGS20	0.025	0.661	0.46	0.95
RHCG	0.02	0.652	0.455	0.936
RHOD	0.027	0.662	0.46	0.953
RHOV	0.004	0.59	0.41	0.847
RIMS2	0.029	0.66	0.455	0.957
RNF103-CHMP3	0.03	0.668	0.464	0.962
RPL10L	0.016	0.631	0.435	0.917
RRM2	0.001	0.539	0.371	0.782
S100A16	0	0.464	0.318	0.676
S100A7	0.006	0.602	0.42	0.863
S100A7A	0.002	0.539	0.367	0.792
SAPCD1	0.021	1.537	1.067	2.214
SAPCD2	0.011	0.623	0.433	0.896
SASS6	0.013	0.634	0.444	0.907
SATB2	0.026	0.665	0.464	0.953
SBK1	0.006	1.674	1.163	2.41
SBSN	0.005	0.598	0.416	0.859
SCG2	0.049	0.695	0.485	0.998
SCML2	0.039	0.686	0.479	0.982
SDK1	0.013	1.588	1.1	2.29
SEC14L2	0.021	0.654	0.456	0.938
SEMA4B	0.015	0.639	0.446	0.917
SERPINB3	0.043	0.689	0.48	0.989
SERPINB4	0.046	0.692	0.481	0.993
SERPINB5	0	0.504	0.348	0.73
SERPINB7	0.035	0.678	0.473	0.972
SERPINH1	0.003	0.579	0.402	0.834
SFXN1	0.007	0.611	0.426	0.875
SGO1	0.004	0.582	0.404	0.838
SGO2	0.003	0.573	0.398	0.825
SH2D5	0.007	0.608	0.422	0.875
SH2D6	0.015	1.576	1.093	2.272
SHCBP1	0.001	0.544	0.375	0.789
SHOC1	0.049	0.698	0.488	0.999
SKA1	0.005	0.593	0.412	0.853
SKA3	0	0.507	0.348	0.737
SKP2	0.048	0.697	0.488	0.996
SLAMF9	0.03	0.67	0.467	0.961
SLC14A2	0.028	1.502	1.045	2.157
SLC16A3	0.001	0.544	0.378	0.782
SLC17A9	0.014	1.573	1.096	2.257
SLC25A21	0.009	0.615	0.427	0.886
SLC2A1	0.003	0.575	0.399	0.827
SLC35F2	0.002	0.559	0.386	0.809
SLC35F3	0.023	0.656	0.457	0.943
SLC38A3	0.037	1.468	1.024	2.106
SLC5A6	0.002	0.568	0.395	0.818
SLC6A17	0.022	0.656	0.457	0.941
SLC7A11	0.03	0.671	0.468	0.962
SLC9A7	0.031	0.675	0.472	0.965
SMCO2	0.029	0.668	0.465	0.959
SMIM33	0.03	1.496	1.039	2.153
SMOX	0.022	0.656	0.457	0.941
SNCB	0.005	0.597	0.416	0.857
SNRPE	0.034	0.669	0.461	0.969
SP9	0.047	0.691	0.48	0.995
SPAG5	0.015	0.636	0.442	0.914
SPANXD	0.027	0.598	0.379	0.943
SPATA21	0.027	1.518	1.048	2.198
SPATA31E1	0.038	1.488	1.022	2.167
SPATS2	0.03	0.67	0.467	0.961
SPC24	0.011	0.622	0.432	0.897
SPC25	0	0.491	0.339	0.711
SPDL1	0.034	0.678	0.474	0.972
SPDYE1	0.021	0.657	0.459	0.94
SPOCK1	0.008	0.613	0.426	0.882
SPP1	0.001	0.538	0.373	0.774
SPRR1B	0.002	0.551	0.381	0.796
SPRR2A	0.005	0.595	0.413	0.858
SPRR2E	0.02	0.639	0.437	0.932
SPTSSB	0.023	0.659	0.46	0.944
SRCIN1	0.042	1.469	1.014	2.126
SRM	0.003	0.574	0.396	0.833
SRPK1	0.045	0.694	0.485	0.993
SSTR5	0.03	1.493	1.038	2.146
STEAP1	0.005	0.593	0.413	0.852
STEAP2	0.005	0.597	0.416	0.857
STIL	0.004	0.59	0.41	0.848
STRIP2	0.002	0.567	0.395	0.813
STYK1	0.03	0.672	0.469	0.963
SYNGR4	0.013	0.625	0.43	0.906
SYT16	0.024	0.662	0.463	0.947
TACC3	0.005	0.588	0.408	0.849
TBC1D31	0	0.499	0.346	0.721
TBRG4	0.001	0.528	0.364	0.765
TCF19	0.009	0.619	0.431	0.889
TCHHL1	0.034	0.651	0.437	0.969
TCN1	0.045	0.695	0.486	0.993
TEDC2	0.014	0.633	0.439	0.913
TEKT5	0.028	1.5	1.046	2.153
TESMIN	0.002	0.56	0.389	0.806
TEX15	0.003	0.575	0.4	0.827
TFAP2A	0.001	0.542	0.375	0.782
TH	0.03	0.671	0.468	0.963
TICRR	0.02	0.653	0.456	0.936
TIMELESS	0.01	0.625	0.436	0.895
TK1	0.001	0.548	0.379	0.793
TLL2	0.003	0.578	0.4	0.835
TLX1	0.017	0.645	0.449	0.925
TM4SF20	0.028	0.67	0.468	0.958
TMEM59L	0.009	1.615	1.127	2.314
TMEM63C	0.038	1.463	1.022	2.096
TMEM72	0.011	1.601	1.116	2.297
TMPRSS11F	0	0.442	0.307	0.637
TMPRSS15	0.046	0.693	0.484	0.993
TNFRSF13C	0.041	1.459	1.016	2.097
TNFSF11	0.001	0.521	0.36	0.754
TNNC2	0.022	1.523	1.064	2.182
TNS4	0	0.479	0.332	0.691
TOP2A	0.013	0.633	0.442	0.907
TPBG	0.011	0.625	0.435	0.897
TPI1	0.003	0.568	0.391	0.824
TPX2	0.005	0.593	0.412	0.855
TRAIP	0.031	0.67	0.465	0.964
TRHR	0.043	0.69	0.482	0.988
TRIM15	0.021	0.654	0.457	0.937
TRIM49	0.032	1.689	1.045	2.729
TRIM49C	0.021	1.707	1.083	2.69
TRIM59	0.028	0.669	0.467	0.959
TRIM9	0.029	0.664	0.46	0.958
TRIP13	0.001	0.543	0.374	0.788
TROAP	0.024	0.657	0.457	0.945
TRPA1	0.007	0.606	0.421	0.872
TTK	0.002	0.557	0.387	0.801
TTLL2	0.01	1.615	1.12	2.328
TTYH3	0.026	0.665	0.465	0.951
TUBA4A	0.019	0.648	0.451	0.931
TUBB3	0	0.519	0.36	0.748
TYMS	0.013	0.634	0.443	0.909
UBE2C	0.038	0.679	0.471	0.98
UBE2S	0.008	0.609	0.421	0.88
UBE2T	0.019	0.647	0.449	0.931
UCK2	0	0.521	0.362	0.75
UCN2	0.001	0.549	0.38	0.793
UHRF1	0.013	0.629	0.436	0.906
UPK1A	0.023	0.656	0.457	0.942
UPK1B	0.006	0.606	0.423	0.869
VCAN	0.034	0.675	0.47	0.97
VCX	0.028	1.499	1.045	2.15
VGF	0.002	0.549	0.379	0.795
VSIG10L	0.023	0.657	0.458	0.945
WASF1	0.037	0.683	0.478	0.977
WDHD1	0	0.525	0.366	0.754
WDR62	0.048	0.695	0.485	0.996
WDR76	0.006	0.602	0.42	0.865
WDR97	0.042	1.458	1.013	2.099
WFDC2	0.019	1.542	1.075	2.213
XKR9	0.043	1.45	1.012	2.078
XRCC2	0.016	0.643	0.449	0.921
ZIC5	0.031	0.674	0.471	0.965
ZNF114	0.029	0.671	0.469	0.96
ZNF367	0.007	0.606	0.421	0.87
ZNF486	0.014	1.575	1.098	2.259
ZNF559-ZNF177	0.027	1.511	1.049	2.178
ZNF572	0.037	1.463	1.022	2.093
ZNF99	0.022	1.528	1.063	2.195
ZPBP2	0.02	1.543	1.071	2.223
ZSCAN4	0.011	1.606	1.116	2.312
ZWILCH	0.005	0.596	0.416	0.855
ZWINT	0.025	0.66	0.46	0.948

## Sheet: Table S1B
Table S1B. prognostic genes associated with T staging
gene	p.value
ABCA12	0.00620201
ABCC2	0.0470017
AC138969.1	0.00554315
ADGRF4	0.0056611
ADRA2A	0.000409864
AGMAT	0.0161495
AL353588.1	0.00571132
ANLN	0.000644832
ARHGAP11A	0.00481531
ARHGEF39	0.00564522
ARNTL2	0.0358335
ASF1B	0.022543
ASPM	0.00103499
ATAD2	2.32e-05
AUNIP	0.00270282
AURKB	0.0410475
AZIN2	0.0381436
BIRC5	0.00403357
BLM	0.00276518
BOP1	0.00677393
BORA	0.0493845
BRCA1	0.0456635
BRCA2	0.023558
BRIP1	0.016857
BUB1	0.00318648
BUB1B	0.000594897
BZW2	0.00187627
C11orf86	0.0088211
C1QTNF6	0.0034149
C5orf34	0.011751
CA9	0.044198
CARMIL3	0.00421077
CBX3	0.0007441
CCDC154	0.0216117
CCNA2	0.00256957
CCNB1	0.00128091
CCNB2	0.00414081
CCT3	0.00142018
CCT5	7.26e-07
CCT6A	0.00282942
CD19	8.06e-05
CDC20	0.000971616
CDC25A	0.0169689
CDC25C	0.000219366
CDC6	0.00173411
CDCA2	6.98e-06
CDCA3	0.00483923
CDCA4	0.000237003
CDCA5	0.00128105
CDCA8	7.52e-05
CDH20	0.0186812
CDHR2	0.00249164
CDK1	4.92e-05
CDK5RAP3	0.00268263
CDKN3	0.0169689
CDT1	0.016857
CENPA	0.0294241
CENPE	0.00883957
CENPF	0.0121756
CENPH	0.000104988
CENPK	0.00583661
CENPM	0.000594897
CENPN	0.0216117
CENPU	0.049022
CEP55	0.000386613
CHAD	0.00783188
CHEK1	8.94e-05
CIP2A	0.00118215
CKAP2	0.00285949
CKAP2L	0.0290155
CKAP4	0.00192337
CKS1B	0.00939037
CLCNKA	0.00034313
CLEC17A	7.58e-07
CLSPN	0.00450496
COA6	0.0178646
CREG2	0.0453612
CRYM	0.00612808
DARS2	0.0248385
DDIT4	0.00216305
DEPDC1	0.00244247
DEPDC1B	5.86e-05
DLGAP5	0.00414081
DONSON	0.0310128
DSCC1	0.00414081
DSG2	0.00111161
DTL	0.00501608
DTYMK	4.92e-05
ECT2	0.00134792
EEF1AKMT4	0.033055
ELAPOR1	0.0040999
ELOVL6	0.00544229
ENO1	0.00842125
EPN3	0.000823209
ERCC6L	0.0147792
ERO1A	0.0380604
ESCO2	0.000408328
ESPL1	0.0136831
EXO1	0.00508861
FAM136A	0.0270145
FAM166A	0.0293256
FAM72A	0.00430127
FAM72B	0.0263799
FAM72C	0.00926246
FAM72D	0.00777967
FAM83A	0.000206064
FAM83D	0.00250235
FANCI	0.0065717
FCAMR	0.000121648
FCRL2	0.000570619
FCRL4	0.0100887
FEN1	0.028252
FERMT1	0.0381436
FGF5	0.0435327
FHL2	0.0226185
FKBP4	8.51e-05
FOXG1	0.0457262
FOXM1	0.0088211
GAPDH	0.000355656
GARS1	0.0130567
GINS1	0.0211795
GINS4	0.0121756
GJB2	0.0368301
GJB3	0.00710266
GNPNAT1	0.00177058
GPC6	0.0130513
GPI	0.0150443
GTSE1	0.00508861
H2AX	0.00117345
HDGF	0.000187591
HILPDA	0.00357381
HJURP	0.0147792
HMGA1	0.00166276
HMMR	0.00217484
HPRT1	0.012086
HROB	0.00173411
HSPD1	0.000116391
HSPE1	0.0352306
HTR1D	0.000637963
HTR4	0.0249687
IGF2BP3	0.0368301
IGLON5	0.0199251
IL11	0.00612808
IL17REL	0.0210862
IL1RL2	0.0195743
INCENP	0.0165133
IQGAP3	0.0216279
KIF11	0.000180737
KIF14	0.00255437
KIF18A	0.00406865
KIF18B	0.00387236
KIF20A	0.00114597
KIF20B	0.000742315
KIF23	0.000594897
KIF2C	0.000983188
KIF4A	0.00244247
KIFC1	0.0154179
KLK6	0.0208184
KNL1	0.0010891
KNSTRN	0.00276669
KPNA2	0.00128091
KRT9	0.000791117
LAD1	0.00710266
LDHA	8.95e-05
LIPK	0.000369295
LMNB1	0.00103499
LMNB2	0.000548724
LOXL2	0.00316259
LRFN4	0.000703826
LY6D	0.00213363
MAD2L1	0.000110051
MCM10	0.00198047
MCM2	0.0468687
MCM6	0.00729857
MDFI	0.0352306
MKI67	0.00110443
MRPL12	0.00346093
MRPL15	0.000613295
MS4A18	0.0383348
MSX2	0.00114189
MTFP1	0.00128105
MTFR1	0.000596522
MTFR2	0.000603649
MTHFD2	0.00217484
MYBL2	0.00648311
MYO19	0.0365857
NCAPG	0.00132258
NCAPG2	0.00883957
NCAPH	0.00187721
NDC1	0.0368301
NDC80	0.0262035
NEIL3	0.0137886
NEK2	0.00783188
NIPAL1	0.000520479
NLN	0.000557723
NOX5	0.00936376
NPM3	3.23e-06
NUF2	0.00147814
OAZ3	0.0179434
OIP5	0.000160605
ORC1	0.00032835
P3H4	0.00248614
PAICS	2.63e-07
PAK1	0.002597
PARPBP	0.00132258
PAX5	0.000297803
PBK	0.000104988
PCDH7	0.00384601
PCLAF	0.00128091
PDIA6	0.023558
PERCC1	0.000197567
PERP	0.00746761
PFKP	0.00364438
PHLDA2	4.96e-05
PIMREG	0.0168622
PITX1	0.0244787
PKMYT1	0.00483923
PLEK2	0.00215983
PLK1	0.000246429
PLK4	0.00414081
POLE2	0.0152146
POMK	0.00881393
POU5F2	0.0167434
PPAT	0.00111564
PPIF	0.000800189
PPP1R14B	8.94e-05
PRR11	0.00919318
PSG3	0.0292343
PTHLH	0.0218887
PTPRH	0.00874649
RAB5IF	0.00224387
RACGAP1	0.00134792
RAD51	0.00250235
RAD51AP1	0.00508861
RCC1	2.07e-05
RHOD	0.0169689
RRM2	0.0167434
S100A16	0.000193725
SAPCD2	0.0267245
SASS6	0.0276733
SDK1	0.0377995
SEMA4B	0.00126701
SERPINB5	0.0057912
SERPINH1	0.0108889
SGO1	0.00255679
SGO2	0.0290155
SH2D5	0.045967
SH2D6	0.0121756
SHCBP1	0.00318648
SKA1	0.00501608
SKA3	0.00256957
SLC16A3	0.000355656
SLC2A1	0.00011166
SLC35F2	0.00106255
SLC7A11	0.0189427
SMIM33	0.0452327
SNRPE	0.00119699
SPAG5	0.000520479
SPATA21	0.0162266
SPATA31E1	0.00922046
SPC24	0.00481531
SPC25	0.0290155
SPDL1	0.045967
SRM	1.94e-05
SRPK1	0.00517963
STEAP2	0.0091867
STIL	0.000730297
TBC1D31	0.0234447
TBRG4	0.00508861
TEDC2	0.0147135
TICRR	0.00483923
TIMELESS	0.016857
TK1	0.00403357
TLL2	0.0257853
TNFRSF13C	6.36e-06
TNS4	0.0108889
TOP2A	0.0211795
TPBG	0.016857
TPI1	0.000150631
TPX2	0.00244247
TRAIP	0.013065
TRIM15	0.00577731
TRIP13	0.00244247
TROAP	0.0187171
TTK	0.00148052
TTYH3	0.010611
TUBA4A	0.0266226
UBE2C	0.0263799
UBE2S	0.00250235
UBE2T	0.0169689
UHRF1	0.00378005
VCAN	0.0478858
VGF	0.0072843
WDR76	0.0489173
WFDC2	0.00729857
XRCC2	0.0410475
ZNF559-ZNF177	0.0255342
ZPBP2	0.000206469
ZWILCH	0.000114212
ZWINT	0.00244247

## Sheet: Table S1C
Table S1C. prognostic genes associated with N staging
gene	p.value
ABCC11	0.0039507
AC138969.1	0.009154
ADGRF4	0.00214814
ADRA2A	0.0265646
ALDOA	0.00107039
ANGPTL4	0.0234622
ANLN	0.000240727
ARHGAP11A	0.00863898
ARNTL2	9.46e-05
ASF1B	0.0333785
ASPM	0.0239586
ATAD2	0.0169602
AUNIP	0.00660019
AURKB	0.0175997
AZIN2	0.0432517
BIRC5	0.00248468
BOP1	0.00422784
BORA	0.00587561
BRCA1	0.0339034
BRCA2	0.00323632
BRIP1	0.0287298
BUB1	0.00108707
BUB1B	0.00194737
BZW2	0.0487943
C14orf39	0.0272707
C1QTNF6	0.0471833
CARMIL3	0.0135569
CCL20	0.00640308
CCNA2	0.000348135
CCNB1	0.00208472
CCNB2	0.00347832
CCNE1	0.0175997
CCT5	0.00384838
CCT6A	0.00570503
CD19	0.00970719
CDA	0.0238227
CDC20	0.00772433
CDC25A	0.00582263
CDC25C	0.000356686
CDC45	0.0390678
CDC6	0.00153507
CDCA2	0.00808197
CDCA4	0.00693354
CDCA5	0.00863898
CDCA8	0.0126852
CDH20	0.043741
CDK1	0.00117571
CDK5RAP3	0.0265646
CDKN3	0.00170304
CDT1	0.00573789
CENPA	0.00851387
CENPE	0.0155667
CENPF	0.0383981
CENPH	0.000387742
CENPM	0.000159191
CENPO	0.0411061
CENPU	0.00323632
CENPW	0.00377947
CEP55	0.000951204
CHEK1	0.0043648
CHPF	0.0344642
CHRDL2	0.0253404
CIDEC	0.0132619
CIP2A	0.0131169
CKAP2L	0.00887949
CKS1B	0.0247016
CLCNKA	0.000463493
CLEC17A	0.000636163
CLSPN	0.0490747
CREG2	0.0236483
CRYM	0.0132619
DARS2	0.0219182
DDIT4	0.00172726
DEPDC1	0.0120659
DEPDC1B	0.00246705
DLGAP5	0.0029021
DPY19L1	0.000501843
DSCC1	0.00083966
DSG2	2.37e-06
DTL	0.00331398
DTYMK	2.79e-05
E2F7	0.029206
EGLN3	0.00727502
ELAPOR1	0.0114812
ELOVL6	0.00235967
ENO1	0.00948431
EPN3	0.00903212
EREG	3.72e-05
ERO1A	0.00215387
ESCO2	0.009154
ESPL1	0.00353203
EXO1	0.00111876
FAM136A	0.00037679
FAM166A	0.0186359
FAM72A	0.00320218
FAM72B	0.00962909
FAM72C	0.00851387
FAM72D	0.00335704
FAM83A	0.000259278
FAM83D	0.0014795
FCAMR	0.00490146
FCRL2	0.000190237
FCRL4	0.00392404
FEN1	0.0148561
FETUB	0.0108709
FGF5	0.0139725
FKBP4	0.00158575
FOXM1	0.0190523
FZD3	0.0455943
GAL	0.0459579
GAPDH	0.000240727
GBX2	0.000315152
GJB3	0.00127233
GNG4	0.00563207
GNPNAT1	0.00729676
GPC6	0.00533705
GPI	0.0460359
GPR87	0.0175997
GREB1L	0.024388
GTSE1	0.0066721
H2AX	0.0349921
HDGF	0.0189773
HELLS	0.049873
HHIPL2	0.00727502
HILPDA	0.00129329
HJURP	0.0217454
HMGA1	0.00356583
HMMR	0.000250406
HOXB9	0.00992202
HROB	0.01354
HSF2BP	0.00953833
HSPD1	0.000155498
HTR1D	0.000320324
HTR4	0.00515926
IGFBP1	0.00294318
IL17REL	0.000625656
INCENP	0.000636163
INTS8	0.0150512
IQGAP3	0.0167342
KCNF1	0.000336399
KIF11	0.000940566
KIF14	0.000994799
KIF18A	0.00206503
KIF18B	0.0079562
KIF20A	0.000645174
KIF20B	0.00887949
KIF23	0.00772433
KIF2C	0.0035492
KIF4A	0.00114083
KIFC1	0.000785397
KLK6	0.00566092
KNL1	0.00727502
KNSTRN	0.000163567
KPNA2	0.00069317
KRT16	0.0296514
KRT6A	3.41e-05
KRT6B	0.0203912
KRT6C	0.00369432
LAD1	0.0234371
LCN1	0.0418638
LDHA	7.04e-05
LIPK	1.37e-06
LMNB2	0.0046415
LOXL2	0.000322631
LRFN4	0.0136982
LRRC66	0.0294468
LY6D	0.00272241
LYPD3	0.00582716
MAD2L1	0.000148602
MC4R	0.0459579
MCM10	0.0155667
MCM2	0.0333785
MCM4	0.00566092
MCM8	0.0350495
MKI67	0.00446496
MMP8	0.0197534
MRPL12	0.00105263
MRPL15	0.00452956
MS4A18	0.00914702
MST1	0.024388
MTFR2	0.00153507
MTHFD2	0.0175997
MYBL2	0.0444404
MYO19	0.00323632
NCAPD2	0.0147838
NCAPG	0.00570484
NCAPG2	8.33e-05
NEK2	0.0101588
NOX5	0.00176331
NPM3	0.0128086
NUF2	0.0239774
NUP62CL	0.00438091
OIP5	0.0426844
OR10AD1	0.034871
ORC1	0.0136194
P3H4	0.0205316
PAICS	0.00153507
PAX5	0.0420698
PBK	0.0101588
PCLAF	0.029206
PCP4L1	0.0216438
PDIA6	0.0212658
PERP	0.00333114
PHLDA2	0.00413303
PIK3R2	0.0148561
PIMREG	0.0420527
PITX1	0.0318723
PKMYT1	0.0460359
PLEK2	0.00438658
PLK1	0.000235365
PLK4	0.0351232
PMAIP1	0.0166203
POLE2	0.0420527
PPAT	0.0169602
PPIF	0.00660019
PPP1R3G	8.23e-05
PRR11	0.00209453
PRR5-ARHGAP8	0.0377517
PSG3	0.0356961
PSG6	0.0347135
PTPRH	0.000356686
PTTG1	0.0398645
RACGAP1	0.00845848
RAD51	0.00568234
RAD51AP1	0.0489076
RCC1	0.022073
REXO5	0.0216438
RHOD	0.013119
RRM2	0.0150294
S100A16	0.00215387
SAPCD2	0.0263129
SBK1	0.0116123
SEMA4B	0.000423261
SERPINB3	0.0455963
SGO1	0.000936057
SGO2	0.00170083
SHCBP1	0.00564765
SHOC1	0.0334275
SKA3	0.000539013
SKP2	0.0425923
SLC16A3	0.00883425
SLC2A1	0.00660019
SMCO2	0.0352628
SMIM33	0.00104062
SPAG5	0.00347832
SPATA21	0.00784706
SPC24	0.0130587
SPC25	0.00316499
SPDL1	0.00270564
SPOCK1	0.0125382
SRM	0.0043648
SRPK1	0.00286774
STEAP1	2.07e-05
STEAP2	0.000771117
SYNGR4	0.0181814
TACC3	0.0044499
TBC1D31	0.000148602
TBRG4	0.0259331
TCF19	0.0444404
TESMIN	0.00399058
TEX15	0.0401515
TFAP2A	0.0143778
TICRR	0.0471764
TK1	0.0217454
TLL2	0.00203779
TMEM72	0.0261721
TNFRSF13C	0.00399058
TNS4	0.0187002
TOP2A	0.0145117
TPI1	0.000226343
TPX2	0.0426773
TRHR	0.01354
TRIM15	0.00256472
TRIM49	0.0237566
TRIM59	0.0147838
TRIP13	0.0150294
TTK	0.0122669
TTYH3	0.00941196
TUBB3	0.0324737
TYMS	0.0281485
UBE2C	0.0115828
UBE2S	0.00333114
UBE2T	0.00347832
UCN2	0.0109282
UHRF1	0.0293771
UPK1B	0.0144069
VCAN	0.0341058
VGF	0.000547065
XRCC2	0.0116123
ZNF572	0.0238227
ZWINT	0.00650673

## Sheet: Table S1D
Table S1D. prognostic genes associated with Stage
gene	p.value
ABCA12	0.000907352
AC010980.1	0.00637812
AC138969.1	0.0116798
ADGRF4	0.000167563
AGMAT	0.0246396
ALDOA	0.0112164
ALG3	0.040515
ANGPTL4	0.0180036
ANLN	0.000167563
ARHGAP11A	0.0116798
ARL14	0.0135587
ARNTL2	7.25e-06
ATP8B3	0.015358
AUNIP	0.00301382
AURKB	0.00913234
BEND6	0.0201905
BIRC5	0.0032189
BOP1	0.0114114
BORA	0.0191104
BRCA2	0.0204287
BRIP1	0.015358
BUB1	0.00151594
BUB1B	0.00260235
BZW2	0.00350007
C11orf86	0.0114389
C1QTNF6	0.0335422
C5orf34	0.0346752
CARMIL3	0.00702523
CBX3	0.00172912
CCDC154	0.0218806
CCL20	0.0183344
CCNA2	0.00398966
CCNB1	0.00273696
CCNB2	0.015358
CCNE1	0.000344168
CCT5	0.000322018
CCT6A	0.000511155
CDA	0.00405252
CDC20	0.013623
CDC25A	0.00875519
CDC25C	0.00342179
CDC6	0.0166198
CDCA4	0.00151594
CDCA5	0.0436949
CDCA8	0.015358
CDH20	0.0396665
CDK1	0.00172912
CDK5RAP3	0.0108556
CDKN3	0.00573938
CDT1	0.0104935
CENPA	0.00466559
CENPH	0.000350227
CENPM	0.000570919
CENPO	0.0041883
CENPU	0.00158254
CENPW	0.00121638
CEP55	0.00158254
CHEK1	0.015358
CHPF	0.0166198
CIDEC	0.0135587
CIP2A	0.00913234
CKAP2	0.0439949
CKAP2L	0.00209959
CLCA1	0.00929273
CLCNKA	0.000433004
CLSPN	0.0433863
DDIT4	0.00110515
DEPDC1	0.0135587
DEPDC1B	0.00213927
DLGAP5	0.00121638
DONSON	0.0326598
DPY19L1	0.000272155
DSCC1	0.00526531
DSG2	4.85e-08
DTL	0.0116798
DTYMK	6.68e-05
EEF1AKMT4	0.0193034
ELAPOR1	0.0166828
ELOVL6	0.00573938
ENO1	0.00172912
EPN3	0.0389078
EREG	0.000125366
ERO1A	0.00209959
ESCO2	0.0142004
ESPL1	0.0433863
EXO1	0.00702523
FAM111B	0.015358
FAM136A	9.55e-05
FAM166A	0.0090774
FAM72C	0.0135587
FAM83A	0.000640265
FAM83D	0.009696
FCRL2	0.00138789
FGF5	0.0243875
FHL2	0.00606755
FZD3	0.0238635
GAL	0.0163732
GAPDH	0.000442203
GBX2	0.000180881
GFRA3	0.0446344
GGH	0.0319004
GJB2	0.00172912
GJB3	2.63e-06
GJB5	0.022262
GJB6	0.024357
GLS2	0.0342631
GNG4	0.00966216
GNPNAT1	0.00402647
GNRH2	0.000514486
GPC6	0.0292731
GPI	0.00750926
GPR37	0.0380261
GPR87	0.00170452
GREB1L	0.0204287
GSDMB	0.012146
GTSE1	0.0346752
H2AX	0.0342631
H2BC17	0.0183459
HASPIN	0.0110137
HCN2	0.0191892
HHIPL2	0.00702523
HILPDA	0.015358
HJURP	0.00966216
HMGA1	0.00277144
HMMR	0.000373021
HOXB9	0.00715356
HSF2BP	0.000433004
HSPD1	0.00636489
HTR1D	0.000480026
HTR4	0.00522431
IER5L	0.0390687
IGFBP1	0.00750926
IL17REL	0.00469608
INCENP	0.000845572
IQGAP3	0.000880553
KCNF1	0.000149905
KIF11	0.0032189
KIF14	0.00779689
KIF18A	0.00766103
KIF20A	0.00526531
KIF20B	0.015358
KIF23	0.00573938
KIF2C	0.00342179
KIF3C	0.0183344
KIF4A	0.00342179
KIFC1	0.015358
KLK6	0.00165448
KNL1	0.0292731
KNSTRN	0.000745829
KPNA2	0.000665354
KRT16	0.00170452
KRT6A	0.000343629
KRT6C	0.00951784
KRT78	0.000919093
LAD1	0.022262
LDHA	0.000138811
LIPK	5.18e-07
LMNB2	0.00466559
LOXL2	0.0114114
LY6D	0.00282389
LYPD3	9.96e-05
MAD2L1	0.000845572
MC4R	0.00702523
MCM10	0.0258255
MCM2	0.0116798
MCM4	0.000632576
MCM6	0.0346752
MDFI	0.022262
MKI67	0.0117474
MMP8	0.0433863
MRPL12	0.000880553
MRPL15	0.00277144
MST1	0.00856221
MTFP1	0.00705274
MTFR1	0.0421353
MTFR2	0.00764974
MTHFD2	0.0271736
MUC5B	0.0193034
MYBL2	0.0292731
MYO19	0.015358
NCAPG	0.0163732
NCAPG2	0.000978874
NDC1	0.0438136
NEIL3	0.0436949
NEK2	0.0283712
NIPAL1	0.0439949
NLN	0.0464237
NOX5	0.0272135
NPM3	0.000234657
NSUN2	0.0183459
NUP210L	0.011333
NUP62CL	0.00913234
OAS1	0.0243875
OR10AD1	0.0226611
ORC1	0.00229807
PDIA6	0.0299412
PERCC1	0.0440864
PERP	3.04e-05
PFKP	0.0271736
PHLDA2	0.0186481
PIK3R2	0.00702523
PIMREG	0.0183344
PITX1	0.00750926
PKMYT1	0.00342179
PLEK2	0.000182489
PLK1	0.0395446
PMAIP1	0.00780705
POU5F2	0.0289898
PPAT	0.0438136
PPIF	0.0258255
PPP1R3G	5.33e-06
PRR11	0.000503802
PRR5-ARHGAP8	0.0313237
PSCA	0.0255485
PSG1	0.0183941
PSG4	0.013408
PSG6	0.0288932
PTPRH	0.000640265
PTTG1	0.00688365
RACGAP1	0.0258255
RAD51	0.0110106
RCC1	0.015358
RGS20	0.00423329
RHOD	0.000133717
RHOV	0.015358
RNF103-CHMP3	0.015358
RRM2	0.00112464
S100A16	2.03e-05
SAPCD1	0.0373517
SAPCD2	0.0274641
SBK1	0.0142004
SCML2	0.0383776
SDK1	0.0214926
SEMA4B	0.000665354
SERPINB3	0.000539894
SERPINB4	0.00167836
SGO1	0.0135909
SGO2	0.00273696
SHCBP1	0.0241033
SKA1	0.0163732
SKA3	0.000665354
SKP2	0.0209249
SLC16A3	0.00326962
SLC25A21	0.0420614
SLC2A1	0.00966216
SLC35F2	0.0161936
SLC38A3	0.0134181
SLC5A6	0.00636489
SMCO2	0.0204287
SMIM33	0.0193034
SPAG5	0.0335422
SPATA21	5.93e-05
SPC24	0.00526531
SPC25	0.00966216
SPOCK1	0.0335422
SPP1	0.00636982
SPRR1B	0.00688365
SPRR2E	0.0256213
SRM	0.00636489
SRPK1	0.00207186
STEAP1	4.73e-06
STEAP2	0.00398966
SYNGR4	0.00406674
TACC3	0.00637812
TBC1D31	0.015358
TBRG4	0.0104935
TCF19	0.0117474
TCN1	0.0383358
TEDC2	0.0390687
TESMIN	0.000891096
TFAP2A	0.0101002
TK1	0.0032189
TMEM72	0.00727811
TNS4	0.00217014
TOP2A	0.0323407
TPI1	0.00122176
TRAIP	0.0410344
TRIM15	0.0335422
TRIM59	0.00405252
TRIP13	0.0271736
TTYH3	0.00172912
TUBA4A	0.00105039
TUBB3	0.00636982
TYMS	0.0258255
UBE2S	0.00145312
UBE2T	0.015358
UCN2	0.0163732
UHRF1	0.0271736
UPK1B	0.00505811
VGF	0.0135587
WDR62	0.0433863
XRCC2	0.000978874
ZNF572	0.0217942

## Sheet: Table S1E
Table S1E. Logistic regression analyses of prognosis-related genes in LUAD
gene	Estimate	Std.Error	z.value	p.value
ARNTL2	-1.91215	0.740592	-2.582	0.009825
AURKB	-2.28758	1.0507	-2.177	0.029465
BORA	1.56577	0.759526	2.062	0.039254
CARMIL3	1.1322	0.570367	1.985	0.04714
CDC6	-4.22523	1.45389	-2.906	0.003659
CDCA4	1.56381	0.727199	2.15	0.031519
CDCA5	-2.99053	1.48598	-2.012	0.044168
CDK1	2.35328	1.16591	2.018	0.043548
CDK5RAP3	-1.268	0.524478	-2.418	0.015621
CDKN3	2.26238	1.13293	1.997	0.045834
CENPH	-2.85765	0.935257	-3.055	0.002247
CENPU	-2.21474	0.815022	-2.717	0.00658
CIP2A	-5.05464	1.48524	-3.403	0.000666
DSCC1	2.96132	1.03982	2.848	0.004401
FAM166A	-1.24663	0.572665	-2.177	0.029488
FAM83A	-1.42027	0.61968	-2.292	0.02191
FAM83D	2.38108	0.829155	2.872	0.004083
GNPNAT1	-1.98423	0.722963	-2.745	0.006059
HILPDA	-1.57563	0.673527	-2.339	0.019316
HTR4	-1.48237	0.483	-3.069	0.002147
KIF11	-3.09816	1.30401	-2.376	0.017508
KIF20A	3.14015	1.05443	2.978	0.002901
KIF2C	4.21965	1.79894	2.346	0.018995
KNL1	3.27527	1.13161	2.894	0.003799
LY6D	1.19237	0.534633	2.23	0.02573
MCM10	-3.00407	1.22472	-2.453	0.014172
NEK2	-2.96393	1.07018	-2.77	0.005613
NOX5	1.09379	0.487428	2.244	0.024833
PDIA6	1.14921	0.585822	1.962	0.049796
PHLDA2	-1.67409	0.589751	-2.839	0.004531
S100A16	1.99422	0.684111	2.915	0.003556
SGO2	-2.23303	1.10993	-2.012	0.044236
SHCBP1	2.64568	0.983526	2.69	0.007145
SKA3	3.23094	1.3215	2.445	0.014489
SLC2A1	-1.56004	0.740736	-2.106	0.035199
SPC24	2.00306	1.0156	1.972	0.048577
TBRG4	1.58231	0.749422	2.111	0.03474
UHRF1	2.03305	0.961302	2.115	0.034439
VGF	1.56448	0.528924	2.958	0.003098
XRCC2	-2.2149	0.954401	-2.321	0.020302

## Sheet: Table S1F
Table S1F. Multivariate Cox regression analyses of prognosis-related genes and clinical features in LUAD
ARNTL2							CENPH							KIF11							S100A16
	coef	exp(coef)	se(coef)	z	p.value			coef	exp(coef)	se(coef)	z	p.value			coef	exp(coef)	se(coef)	z	p.value			coef	exp(coef)	se(coef)	z	p.value
sex	-0.162995	0.849595	0.188604	-0.864	0.3875		sex	-0.18016	0.835137	0.188002	-0.958	0.337917		sex	-0.157498	0.854278	0.187017	-0.842	0.399698		sex	-0.0946091	0.909729	0.189511	-0.499	0.6176
age	0.350594	1.41991	0.210721	1.664	0.0962		age	0.250347	1.28447	0.207468	1.207	0.227557		age	0.338399	1.4027	0.209558	1.615	0.106349		age	0.244326	1.27676	0.209373	1.167	0.2432
stage_event	0.472358	1.60377	0.359949	1.312	0.1894		stage_event	0.709946	2.03388	0.350433	2.026	0.042774		stage_event	0.70798	2.02989	0.355279	1.993	0.04629		stage_event	0.834417	2.30347	0.3473	2.403	0.0163
T	0.297717	1.34678	0.243078	1.225	0.2207		T	0.375562	1.45581	0.238195	1.577	0.114865		T	0.348755	1.4173	0.238705	1.461	0.144009		T	0.262497	1.30017	0.244882	1.072	0.2838
N	0.60551	1.83219	0.325462	1.86	0.0628		N	0.414686	1.5139	0.318545	1.302	0.19298		N	0.462704	1.58836	0.324496	1.426	0.153892		N	0.263897	1.30199	0.314096	0.84	0.4008
M	0.353575	1.42415	0.346528	1.02	0.3076		M	0.071408	1.07402	0.359436	0.199	0.842524		M	0.055675	1.05725	0.364877	0.153	0.878725		M	0.186358	1.20485	0.347783	0.536	0.5921
ARNTL2	0.016093	1.01622	0.002568	6.267	3.67e-10		CENPH	0.027278	1.02765	0.007786	3.504	0.000459		KIF11	0.015779	1.0159	0.004551	3.467	0.000526		S100A16	0.0009075	1.00091	0.0002326	3.901	9.57e-05
AURKB							CENPU							KIF20A							SGO2
	coef	exp(coef)	se(coef)	z	p.value			coef	exp(coef)	se(coef)	z	p.value			coef	exp(coef)	se(coef)	z	p.value			coef	exp(coef)	se(coef)	z	p.value
sex	-0.153001	0.858129	0.188563	-0.811	0.4171		sex	-0.140725	0.868729	0.188019	-0.748	0.4542		sex	-0.136697	0.872234	0.186751	-0.732	0.464184		sex	-0.17931	0.83584	0.18921	-0.948	0.34328
age	0.311725	1.36578	0.209127	1.491	0.1361		age	0.294512	1.34247	0.207908	1.417	0.1566		age	0.334006	1.39655	0.209752	1.592	0.111299		age	0.33159	1.39319	0.20903	1.586	0.11267
stage_event	0.723974	2.06261	0.344949	2.099	0.0358		stage_event	0.702431	2.01865	0.344211	2.041	0.0413		stage_event	0.775705	2.17212	0.351088	2.209	0.027145		stage_event	0.71935	2.0531	0.34937	2.059	0.03949
T	0.378067	1.45946	0.243083	1.555	0.1199		T	0.389264	1.47589	0.240722	1.617	0.1059		T	0.314345	1.36936	0.242054	1.299	0.194062		T	0.38591	1.47095	0.23923	1.613	0.10672
N	0.404976	1.49927	0.312604	1.295	0.1951		N	0.412404	1.51044	0.311935	1.322	0.1861		N	0.402126	1.495	0.318305	1.263	0.206468		N	0.39034	1.47749	0.31729	1.23	0.2186
M	0.232781	1.26211	0.350095	0.665	0.5061		M	0.2212	1.24757	0.34924	0.633	0.5265		M	0.185761	1.20413	0.353141	0.526	0.598871		M	0.17553	1.19188	0.35446	0.495	0.62046
AURKB	0.004061	1.00407	0.003628	1.119	0.2629		CENPU	0.007291	1.00732	0.005788	1.26	0.2078		KIF20A	0.014773	1.01488	0.004137	3.571	0.000356		SGO2	0.0345	1.0351	0.01257	2.744	0.00608
BORA							CIP2A							KIF2C							SHCBP1
	coef	exp(coef)	se(coef)	z	p.value			coef	exp(coef)	se(coef)	z	p.value			coef	exp(coef)	se(coef)	z	p.value			coef	exp(coef)	se(coef)	z	p.value
sex	-0.14517	0.86488	0.18738	-0.775	0.4385		sex	-0.185518	0.830674	0.189528	-0.979	0.3277		sex	-0.173726	0.840527	0.187934	-0.924	0.35528		sex	-0.15259	0.85848	0.18724	-0.815	0.4151
age	0.31244	1.36675	0.20927	1.493	0.1354		age	0.323481	1.38193	0.209053	1.547	0.1218		age	0.358658	1.43141	0.210521	1.704	0.08844		age	0.33228	1.39415	0.20971	1.584	0.1131
stage_event	0.72925	2.07352	0.35091	2.078	0.0377		stage_event	0.730469	2.07606	0.347345	2.103	0.0355		stage_event	0.777226	2.17543	0.350916	2.215	0.02677		stage_event	0.75848	2.13503	0.34815	2.179	0.0294
T	0.3796	1.4617	0.24038	1.579	0.1143		T	0.376662	1.45741	0.239749	1.571	0.1162		T	0.347949	1.41616	0.240536	1.447	0.14802		T	0.35464	1.42566	0.24235	1.463	0.1434
N	0.40745	1.50298	0.31817	1.281	0.2003		N	0.399386	1.49091	0.315102	1.267	0.205		N	0.400676	1.49283	0.317904	1.26	0.20754		N	0.33356	1.39593	0.31647	1.054	0.2919
M	0.13963	1.14985	0.35727	0.391	0.6959		M	0.222565	1.24928	0.351521	0.633	0.5266		M	0.176236	1.19272	0.353779	0.498	0.61838		M	0.16494	1.17932	0.35064	0.47	0.6381
BORA	0.03618	1.03684	0.01809	2	0.0455		CIP2A	0.022127	1.02237	0.008998	2.459	0.0139		KIF2C	0.009223	1.00927	0.003047	3.027	0.00247		SHCBP1	0.02815	1.02855	0.01146	2.457	0.014
CARMIL3							DSCC1							KNL1							SKA3
	coef	exp(coef)	se(coef)	z	p.value			coef	exp(coef)	se(coef)	z	p.value			coef	exp(coef)	se(coef)	z	p.value			coef	exp(coef)	se(coef)	z	p.value
sex	-0.10001	0.90483	0.19047	-0.525	0.5995		sex	-0.165915	0.847118	0.188418	-0.881	0.3786		sex	-0.13662	0.8723	0.18701	-0.731	0.46505		sex	-0.139591	0.869714	0.187116	-0.746	0.45566
age	0.27866	1.32136	0.20883	1.334	0.1821		age	0.325088	1.38415	0.208135	1.562	0.1183		age	0.31244	1.36676	0.20877	1.497	0.13451		age	0.341951	1.40769	0.210826	1.622	0.10481
stage_event	0.80943	2.24663	0.34711	2.332	0.0197		stage_event	0.72252	2.05962	0.343417	2.104	0.0354		stage_event	0.74016	2.09627	0.35279	2.098	0.0359		stage_event	0.682488	1.9788	0.354877	1.923	0.05446
T	0.32729	1.3872	0.24629	1.329	0.1839		T	0.354369	1.42528	0.241064	1.47	0.1416		T	0.34909	1.41778	0.24029	1.453	0.14628		T	0.354742	1.42581	0.241406	1.469	0.1417
N	0.32079	1.37822	0.31267	1.026	0.3049		N	0.434722	1.54453	0.312267	1.392	0.1639		N	0.42016	1.5222	0.32065	1.31	0.19009		N	0.44342	1.55803	0.322691	1.374	0.1694
M	0.20135	1.22305	0.34639	0.581	0.5611		M	0.201028	1.22266	0.349315	0.575	0.565		M	0.15011	1.16196	0.35801	0.419	0.67502		M	0.146901	1.15824	0.359368	0.409	0.6827
CARMIL3	-0.13834	0.87081	0.08347	-1.657	0.0974		DSCC1	0.015828	1.01595	0.007808	2.027	0.0426		KNL1	0.05988	1.06171	0.01939	3.088	0.00202		SKA3	0.024584	1.02489	0.008795	2.795	0.00518
CDC6							FAM166A							LY6D							SLC2A1
	coef	exp(coef)	se(coef)	z	p.value			coef	exp(coef)	se(coef)	z	p.value			coef	exp(coef)	se(coef)	z	p.value			coef	exp(coef)	se(coef)	z	p.value
sex	-0.177235	0.837583	0.191096	-0.927	0.3537		sex	-0.1717	0.8423	0.1898	-0.905	0.3657		sex	-0.140565	0.868868	0.188497	-0.746	0.4558		sex	-0.205845	0.81396	0.188835	-1.09	0.2757
age	0.334547	1.39731	0.212647	1.573	0.1157		age	0.2876	1.3333	0.2091	1.376	0.1689		age	0.2871	1.33256	0.207975	1.38	0.1674		age	0.476391	1.61025	0.218006	2.185	0.0289
stage_event	0.716866	2.048	0.345832	2.073	0.0382		stage_event	0.7256	2.0659	0.3448	2.104	0.0354		stage_event	0.724718	2.06415	0.346497	2.092	0.0365		stage_event	0.644437	1.90491	0.351314	1.834	0.0666
T	0.390533	1.47777	0.241178	1.619	0.1054		T	0.371	1.4492	0.2423	1.531	0.1257		T	0.41902	1.52047	0.240552	1.742	0.0815		T	0.341393	1.40691	0.241401	1.414	0.1573
N	0.386757	1.4722	0.314146	1.231	0.2183		N	0.4292	1.5361	0.3116	1.377	0.1684		N	0.404073	1.49791	0.316626	1.276	0.2019		N	0.401916	1.49469	0.31648	1.27	0.2041
M	0.226544	1.25426	0.350361	0.647	0.5179		M	0.1823	1.1999	0.3492	0.522	0.6017		M	0.191059	1.21053	0.357756	0.534	0.5933		M	0.160348	1.17392	0.349781	0.458	0.6466
CDC6	0.004975	1.00499	0.004009	1.241	0.2147		FAM166A	-0.1484	0.8621	0.1361	-1.09	0.2756		LY6D	0.0004696	1.00047	0.002656	0.177	0.8596		SLC2A1	0.0028553	1.00286	0.0006283	4.544	5.51e-06
CDCA4							FAM83A							MCM10							SPC24
	coef	exp(coef)	se(coef)	z	p.value			coef	exp(coef)	se(coef)	z	p.value			coef	exp(coef)	se(coef)	z	p.value			coef	exp(coef)	se(coef)	z	p.value
sex	-0.107508	0.898069	0.187287	-0.574	0.5659		sex	-0.204746	0.814854	0.18865	-1.085	0.2778		sex	-0.17728	0.83755	0.18904	-0.938	0.3484		sex	-0.1547	0.856672	0.188731	-0.82	0.4124
age	0.279457	1.32241	0.209209	1.336	0.1816		age	0.323045	1.38133	0.209242	1.544	0.1226		age	0.3143	1.36931	0.2086	1.507	0.1319		age	0.323741	1.38229	0.210653	1.537	0.1243
stage_event	0.631607	1.88063	0.349094	1.809	0.0704		stage_event	0.802179	2.23039	0.345463	2.322	0.0202		stage_event	0.74386	2.10404	0.34501	2.156	0.0311		stage_event	0.729792	2.07465	0.34512	2.115	0.0345
T	0.284377	1.32893	0.242892	1.171	0.2417		T	0.312958	1.36746	0.243643	1.284	0.199		T	0.3587	1.43146	0.24142	1.486	0.1373		T	0.415613	1.5153	0.239059	1.739	0.0821
N	0.53197	1.70228	0.319988	1.662	0.0964		N	0.229442	1.2579	0.317204	0.723	0.4695		N	0.42093	1.52338	0.31257	1.347	0.1781		N	0.393226	1.48175	0.313561	1.254	0.2098
M	0.179359	1.19645	0.35076	0.511	0.6091		M	0.0551814	1.05673	0.352281	0.157	0.8755		M	0.21494	1.23979	0.34899	0.616	0.538		M	0.217083	1.24245	0.350033	0.62	0.5351
CDCA4	0.018425	1.0186	0.004462	4.129	3.64e-05		FAM83A	0.002516	1.00252	0.0005403	4.657	3.21e-06		MCM10	0.0227	1.02295	0.01033	2.197	0.028		SPC24	0.006637	1.00666	0.005779	1.148	0.2508
CDCA5							FAM83D							NEK2							TBRG4
	coef	exp(coef)	se(coef)	z	p.value			coef	exp(coef)	se(coef)	z	p.value			coef	exp(coef)	se(coef)	z	p.value			coef	exp(coef)	se(coef)	z	p.value
sex	-0.197293	0.82095	0.188676	-1.046	0.295712		sex	-0.186939	0.829494	0.188913	-0.99	0.32239		sex	-0.186084	0.830203	0.187688	-0.991	0.32146		sex	-0.14743	0.86292	0.18805	-0.784	0.43305
age	0.339747	1.40459	0.210731	1.612	0.106912		age	0.307457	1.35996	0.208652	1.474	0.14061		age	0.362168	1.43644	0.210407	1.721	0.0852		age	0.40124	1.49367	0.21188	1.894	0.05826
stage_event	0.615668	1.85089	0.359878	1.711	0.087124		stage_event	0.766454	2.15212	0.347455	2.206	0.02739		stage_event	0.708366	2.03067	0.350316	2.022	0.04317		stage_event	0.83316	2.30057	0.34786	2.395	0.01662
T	0.403423	1.49694	0.238855	1.689	0.091222		T	0.391756	1.47958	0.238582	1.642	0.10059		T	0.334272	1.39692	0.240424	1.39	0.16442		T	0.35667	1.42856	0.23953	1.489	0.13648
N	0.477461	1.61198	0.327592	1.457	0.144983		N	0.358876	1.43172	0.315475	1.138	0.2553		N	0.467704	1.59632	0.319279	1.465	0.14295		N	0.23988	1.27109	0.3188	0.752	0.45179
M	0.205707	1.22839	0.360898	0.57	0.568687		M	0.235883	1.26603	0.350827	0.672	0.50135		M	0.093334	1.09783	0.356731	0.262	0.7936		M	0.16919	1.18435	0.34898	0.485	0.62781
CDCA5	0.012625	1.0127	0.003695	3.417	0.000633		FAM83D	0.010671	1.01073	0.003906	2.732	0.00629		NEK2	0.014066	1.01416	0.004345	3.237	0.00121		TBRG4	0.01552	1.01564	0.0052	2.985	0.00284
CDK1							GNPNAT1							NOX5							UHRF1
	coef	exp(coef)	se(coef)	z	p.value			coef	exp(coef)	se(coef)	z	p.value			coef	exp(coef)	se(coef)	z	p.value			coef	exp(coef)	se(coef)	z	p.value
sex	-0.118082	0.888623	0.187194	-0.631	0.52817		sex	-0.241346	0.78557	0.192674	-1.253	0.2103		sex	-0.14118	0.86834	0.18858	-0.749	0.4541		sex	-0.161446	0.850912	0.18815	-0.858	0.3909
age	0.351889	1.42175	0.209615	1.679	0.0932		age	0.276803	1.31891	0.208887	1.325	0.1851		age	0.29059	1.33722	0.20832	1.395	0.163		age	0.348312	1.41667	0.211436	1.647	0.0995
stage_event	0.617063	1.85348	0.351436	1.756	0.07912		stage_event	0.623327	1.86512	0.349843	1.782	0.0748		stage_event	0.71971	2.05384	0.34444	2.089	0.0367		stage_event	0.667298	1.94897	0.35089	1.902	0.0572
T	0.326459	1.38605	0.242262	1.348	0.1778		T	0.35216	1.42214	0.241008	1.461	0.144		T	0.42297	1.52648	0.2397	1.765	0.0776		T	0.39382	1.48263	0.238747	1.65	0.099
N	0.5125	1.66946	0.321349	1.595	0.11075		N	0.433742	1.54302	0.313875	1.382	0.167		N	0.41269	1.51088	0.31169	1.324	0.1855		N	0.445373	1.56107	0.318003	1.401	0.1614
M	0.079761	1.08303	0.355702	0.224	0.82257		M	0.269048	1.30872	0.347333	0.775	0.4386		M	0.2055	1.22814	0.34895	0.589	0.5559		M	0.284547	1.32916	0.353834	0.804	0.4213
CDK1	0.007891	1.00792	0.002952	2.673	0.00751		GNPNAT1	0.012465	1.01254	0.002913	4.279	1.88e-05		NOX5	0.01024	1.01029	0.04944	0.207	0.8359		UHRF1	0.020165	1.02037	0.008034	2.51	0.0121
CDK5RAP3							HILPDA							PDIA6							VGF
	coef	exp(coef)	se(coef)	z	p.value			coef	exp(coef)	se(coef)	z	p.value			coef	exp(coef)	se(coef)	z	p.value			coef	exp(coef)	se(coef)	z	p.value
sex	-0.17213	0.84187	0.18899	-0.911	0.3624		sex	-0.099981	0.904854	0.192812	-0.519	0.6041		sex	-0.151204	0.859672	0.192779	-0.784	0.4328		sex	-0.146381	0.863828	0.188579	-0.776	0.4376
age	0.27897	1.32176	0.20938	1.332	0.1827		age	0.217711	1.24323	0.216423	1.006	0.3144		age	0.286878	1.33226	0.207877	1.38	0.1676		age	0.30041	1.35041	0.208839	1.438	0.1503
stage_event	0.74111	2.09826	0.34007	2.179	0.0293		stage_event	0.741692	2.09949	0.345765	2.145	0.0319		stage_event	0.717199	2.04869	0.344426	2.082	0.0373		stage_event	0.712065	2.03819	0.344738	2.066	0.0389
T	0.41212	1.51001	0.24057	1.713	0.0867		T	0.379765	1.46194	0.242577	1.566	0.1175		T	0.413737	1.51246	0.242089	1.709	0.0874		T	0.430935	1.5387	0.239558	1.799	0.072
N	0.39379	1.48259	0.3062	1.286	0.1984		N	0.435684	1.54602	0.312019	1.396	0.1626		N	0.41541	1.51499	0.31195	1.332	0.183		N	0.42648	1.53185	0.312647	1.364	0.1725
M	0.20156	1.22331	0.34272	0.588	0.5564		M	0.171605	1.18721	0.350788	0.489	0.6247		M	0.198034	1.219	0.350101	0.566	0.5716		M	0.19324	1.21317	0.350088	0.552	0.581
CDK5RAP3	-0.0598	0.94195	0.02637	-2.268	0.0234		HILPDA	-0.001275	0.998726	0.001313	-0.971	0.3317		PDIA6	0.0001899	1.00019	0.0007304	0.26	0.7949		VGF	0.002074	1.00208	0.002178	0.952	0.3411
CDKN3							HTR4							PHLDA2							XRCC2
	coef	exp(coef)	se(coef)	z	p.value			coef	exp(coef)	se(coef)	z	p.value			coef	exp(coef)	se(coef)	z	p.value			coef	exp(coef)	se(coef)	z	p.value
sex	-0.128253	0.87963	0.187787	-0.683	0.49462		sex	-0.1205	0.8865	0.189	-0.638	0.5237		sex	-0.109587	0.896204	0.189799	-0.577	0.5637		sex	-0.14184	0.86776	0.18834	-0.753	0.4514
age	0.331619	1.39322	0.208841	1.588	0.11231		age	0.2656	1.3042	0.2089	1.271	0.2036		age	0.266996	1.30604	0.208576	1.28	0.2005		age	0.29826	1.34751	0.20855	1.43	0.1527
stage_event	0.587952	1.8003	0.349731	1.681	0.09273		stage_event	0.7087	2.0313	0.3442	2.059	0.0395		stage_event	0.759467	2.13714	0.346046	2.195	0.0282		stage_event	0.7318	2.07881	0.34539	2.119	0.0341
T	0.338768	1.40322	0.241752	1.401	0.16112		T	0.4083	1.5042	0.2403	1.699	0.0893		T	0.36897	1.44624	0.244325	1.51	0.131		T	0.39856	1.48968	0.2412	1.652	0.0985
N	0.529789	1.69857	0.318237	1.665	0.09596		N	0.4206	1.5229	0.3116	1.35	0.177		N	0.358007	1.43048	0.315013	1.136	0.2558		N	0.39612	1.48604	0.3133	1.264	0.2061
M	0.259531	1.29632	0.347959	0.746	0.45575		M	0.2156	1.2406	0.349	0.618	0.5367		M	0.219578	1.24555	0.348431	0.63	0.5286		M	0.21108	1.23501	0.34951	0.604	0.5459
CDKN3	0.013098	1.01318	0.004385	2.987	0.00281		HTR4	0.4637	1.5899	0.3921	1.182	0.237		PHLDA2	0.0011887	1.00119	0.0009992	1.19	0.2342		XRCC2	0.01483	1.01494	0.01922	0.771	0.4405

## Sheet: Table S2
Table S2. functional enrichment analysis of high-risk genes
	GeneRatio	p.value	geneID	Count
Motor protein	0.157895	0.003618	KIF2C/KIF20A/KIF11	3
Kinase	0.157895	0.0877348	CDK1/NEK2/CDKN3	3
Chromosome partition	0.210526	2.81427e-05	SGO2/KIF2C/NEK2/KNL1	4
Microtubule	0.263158	0.000146965	KIF2C/NEK2/KIF20A/KIF11/SKA3	5
Centromere	0.315789	2.05843e-07	SGO2/CENPH/KIF2C/NEK2/KNL1/SKA3	6
Kinetochore	0.315789	3.57966e-08	SGO2/CENPH/KIF2C/NEK2/KNL1/SKA3	6
Chromosome	0.368421	1.42549e-05	SGO2/CENPH/CDCA5/KIF2C/NEK2/KNL1/SKA3	7
Cytoskeleton	0.421053	0.000153567	CDK1/KIF2C/NEK2/KIF20A/KIF11/FAM83D/SKA3/SHCBP1	8
Nucleus	0.578947	0.0214789	SGO2/CENPH/UHRF1/CDCA4/DSCC1/CDCA5/CDK1/MCM10/KIF2C/NEK2/KNL1	11
Mitosis	0.473684	9.49485e-10	BORA/CDCA5/CDK1/KIF2C/NEK2/KIF11/KNL1/FAM83D/SKA3	9
Cell division	0.578947	1.12204e-11	SGO2/BORA/CDCA4/CDCA5/CDK1/KIF2C/NEK2/KIF11/KNL1/FAM83D/SKA3	11
Cytoplasm	0.578947	0.0180754	CDCA5/CDK1/KIF2C/NEK2/KIF20A/CIP2A/KIF11/FAM83D/SKA3/SHCBP1/CDKN3	11
Cell cycle	0.736842	1.332e-14	BORA/UHRF1/CDCA4/DSCC1/CDCA5/KIF11/KNL1/SKA3/SGO2/CDK1/NEK2/KIF2C/FAM83D/CDKN3	14
